# Supplementary material for: The Role of –OEt Substituents in Molybdenum-Assisted Pentathiepine Formation—Access to Diversely Functionalized Azines
Source: Molecules. 2024 Aug 11;29(16):3806. doi: 10.3390/molecules29163806 (PMC12696505; doi:10.3390/molecules29163806)
Supplement: Supplementary file 1 [file molecules-29-03806-s001.zip]

Archive with 1 entries (1 files):
- molecules-3105066-supplementary.pdf
